# Supplementary material for: Lignin-Modified Single-Use Graphite Electrodes: Electrochemical Detection of DNA, Mitomycin C, and Their Interaction
Source: Sensors (Basel). 2025 Sep 2;25(17):5427. doi: 10.3390/s25175427 (PMC12431613; doi:10.3390/s25175427)
Supplement: Supplementary file 1 [file sensors-25-05427-s001.zip]

Archive with 1 entries (1 files):
- sensors-3801114-supplementary.pdf
